# Supplementary material for: High RBM3 expression is associated with an improved survival and oxaliplatin response in patients with metastatic colorectal cancer
Source: PLoS One. 2017 Aug 11;12(8):e0182512. doi: 10.1371/journal.pone.0182512 (PMC5553773; doi:10.1371/journal.pone.0182512)
Supplement: S1 Table — ALP; alkaline phosphatase, CEA; carcinoembryonic antigen, KRAS; Kirsten rat sarcoma. (XLSX) [file pone.0182512.s001.xlsx]

## Sheet: Sheet1
	High expression	Low expression	p-value	Positive	Negative	p-value
	N (%)	N (%)		N (%)	N (%)
Age
<75 years	226 (69)	74 (59)	0.045	128 (33)	27 (40)	0.244
≥ 75 years	103 (31)	52 (41)		260 (67)	40 (60)
Sex
Female	162 (49)	68 (54)	0.367	191 (49)	39 (58)	0.175
Male	167 (51)	58 (46)		197 (51)	28 (42)
Performance status
0-1	223 (68)	81 (64)	0.479	261 (67)	43 (64)	0.620
>1	106 (32)	45 (36)		127 (32)	23 (36)
Primary site
Colon	244 (75)	96 (78)	0.512	287 (75)	53 (82)	0.163
Rectum	81 (25)	27 (22)		97 (25)	11 (17)
Missing	4	3		4	3
ALP μg/l
Normal	127 (45)	50 (44)	0.899	147 (43)	30 (52)	0.223
Elevated	158 (55)	64 (56)		194 (57)	28 (48)
Missing	44	12		47	9
BRAF
Wild-type	265 (82)	86 (71)	0.010	309 (81)	42 (67)	0.008
Mutated	57 (17)	35 (29)		71 (19)	21 (33)
Missing
KRAS
Wild-type	184 (57)	75 (64)	0.239	219 (58)	40 (66)	0.261
Mutated	137 (43)	43 (36)		159 (42)	21 (34)
Missing	1	3		2	2
CEA μg/l
Normal ≤ 5	50 (28)	18 (26)	0.761	57 (26)	11 (31)	0.535
Elevated > 5	131 (72)	52 (74)		159 (74)	24 (69)
Missing	148	56		172	32
Time for metastasation
Synnchronous	164 (50)	74 (59)	0.090	194 (50)	44 (66)	0.018
Metachronus	165 (50)	52 (41)		194 (50)	23 (44)
Secondary curative surgery
Yes	34 (10)	1 (1)	0.001	34 (9)	1 (1)	0.039
No	295 (90)	124 (99)		353 (91)	66 (99)
Missing		1		1
First line chemotherapy
Oxaliplatin based	129 (39)	37 (29)	0.015	146 (38)	20(30)	0.097
Irinotecan based	46 (14)	14 (11)		53 (14)	7(10)
5-FU	32 (10)	25 (20)		43 (11)	14 (21)
Best supportive care	102 (31)	42(34)		123 (32)	21(31)
Other	19 (6)	8 (6)		22 (5)	5 (8)
Missing	1			1
