# Supplementary material for: High RBM3 expression is associated with an improved survival and oxaliplatin response in patients with metastatic colorectal cancer
Source: PLoS One. 2017 Aug 11;12(8):e0182512. doi: 10.1371/journal.pone.0182512 (PMC5553773; doi:10.1371/journal.pone.0182512)
Supplement: S2 Table — CEA; carcinoembryonic antigen. (XLSX) [file pone.0182512.s002.xlsx]

## Sheet: Sheet1
	Oxaliplatin	Irinotecan	p-value
	based	based
	N (%)	N (%)
Patients	166	57
Age
<75 years	161 (97)	56 (98)	0.613
≥ 75 years	5 (3)	1 (2)
Sex
Male	83 (50)	31 (54)	0.569
Female	83 (50)	26 (45)
Performance status
0-1	150 (90)	49 (86)	0.357
>1	16 (10)	8 (14)
Primary site
Colon	125 (76)	39 (68)	0.247
Rectum	39 (24)	18 (32)
Missing	2
BRAF
Wild-type	128 (79)	50 (88)	0.088
Mutated	34 (21)	6 (12)
Missing	4	1
CEA μg/l
Normal ≤ 5	36 (29)	8 (28)	0.858
Elevated > 5	87 (71)	21 (72)
Missing	43	28
Time for metastasation
Synchronous	96 (58)	24 (42)	0.040
Metachronous	70 (42)	33 (68)
Secondary curative surgery
Yes	27(16)	5 (9)	0.160
No	138 (83)	52 (91)
Missing	1
